# Supplementary material for: Interprofessional Collaboration and Team Effectiveness of Pharmacists in General Practice: A Cross-National Survey
Source: Int J Environ Res Public Health. 2022 Dec 26;20(1):394. doi: 10.3390/ijerph20010394 (PMC9819811; doi:10.3390/ijerph20010394)
Supplement: Supplementary file 1 [file ijerph-20-00394-s001.zip]

Archive with 1 entries (1 files):
- ijerph-2028505-supplementary.pdf
